# Supplementary material for: Assessing geographical inequity in availability of hospital services under the state-funded universal health insurance scheme in Chhattisgarh state, India, using a composite vulnerability index
Source: Glob Health Action. 2018 Nov 14;11(1):1541220. doi: 10.1080/16549716.2018.1541220 (PMC6237177; doi:10.1080/16549716.2018.1541220)
Supplement: Supplemental Material [file ZGHA_A_1541220_SM0767.zip]

Archive with 3 entries (3 files):
- Additional File 1.xlsx
- Additional File 2_rev2.docx
- Additional File 3_rev2.docx
