# Supplementary material for: Assessing geographical inequity in availability of hospital services under the state-funded universal health insurance scheme in Chhattisgarh state, India, using a composite vulnerability index
Source: Glob Health Action. 2018 Nov 14;11(1):1541220. doi: 10.1080/16549716.2018.1541220 (PMC6237177; doi:10.1080/16549716.2018.1541220)
Supplement: Supplemental Material [file ZGHA_A_1541220_SM0767.zip › Additional File 1.xlsx]

## Sheet: master_data_sheet
	Additional File 1: Data that has been analysed as part of this study
S.No	District	Census 2011				Socio-economic or vulnerability indicators					Vulnerability Index score	Enrolment (Till April 2016)					Hospitals empanelled (2016)			Total Claims under RSBY and MSBY (2015-16)
		Total Population	No. of Households	Total Male	Total Female	Proportion of Scheduled Caste and Scheduled Tribe population (%)	Proportion of Non- irrigated agricultural land (%)	Proportion of Female Illiteracy (%)	Proportion of Rural population (%)	Years since district formation (no. of years)		Enrolled Households	Enrolled Persons	Enrolled Male	Enrolled Female	Enrolled Others	Public Hospitals empanelled	Private Hospitals empanelled	Total Hospitals empanelled	Public Claims (nos)	Private Claims (nos)	Total Claims (nos)	Public Claims amount (in INR million)	Private Claims amount (in INR million)	Total Claims amount (in INR million)
1	BALOD	826165	175469	408638	417527	39.6378	49	36.8721	87.2304	5	2.63832	159247	554850	295032	259805	13	8	11	19	4668	16872	21540	14.2158	114.76	128.976
2	BALODABAZAR	1305343	271135	651474	653869	36.1949	52	50.0804	87.269	5	2.92145	179358	517030	272404	244583	43	7	6	13	6217	1968	8185	10.723	20.5159	31.239
3	BALRAMPUR	730491	159886	370256	360235	67.3083	89	60.3564	95.2521	5	4.20312	133188	362483	187124	175347	12	19	1	20	4861	1368	6229	28.4675	1.7228	30.1903
4	BASTAR	834375	189958	413706	420669	64.1843	97	63.0237	83.759	70	3.70359	121740	312985	163067	149877	41	8	3	11	6160	4771	10931	29.8667	38.6253	68.492
5	BEMETARA	795759	158768	397650	398109	22.7716	66	50.4231	90.6294	5	2.94031	125783	338654	182457	156186	11	4	1	5	1946	1212	3158	4.59304	11.3225	15.9155
6	BIJAPUR	255230	54757	128663	126567	83.9678	95	74.0509	88.4026	10	4.69659	31040	89593	44841	44747	5	4	0	4	5042	0	5042	25.7362	0	25.7362
7	BILASPUR	1961922	443105	996125	965797	39.9562	57	46.6727	68.6822	156	1.69173	288200	859995	447699	412266	30	13	87	100	9390	119606	128996	36.7024	504.926	541.628
8	DANTEWADA	283479	65176	140094	143385	74.6715	100	67.2895	76.0014	19	4.19065	45006	127865	65585	62278	2	5	0	5	5183	0	5183	17.6864	0	17.6864
9	DHAMTARI	799781	170951	397897	401884	33.2859	24	39.5574	81.3455	19	2.12258	150402	465513	234437	220531	10545	22	20	42	11689	48125	59814	45.8501	366.315	412.165
10	DURG	1721948	367470	875813	846135	20.1385	37	34.0743	35.8459	111	0.596556	240336	689574	375611	313954	9	15	50	65	9995	41225	51220	23.5821	274.385	297.968
11	GARIYABANDH	597653	147546	295851	301802	46.2717	59	51.3194	93.2312	5	3.28783	93116	249743	131044	118695	4	4	2	6	1620	573	2193	5.50132	3.96745	9.46876
12	JANJGIR	1619707	364532	815717	803990	36.1241	22	47.0199	86.1048	19	2.39356	328962	1004881	603741	400546	594	10	13	23	9414	16612	26026	9.26752	124.67	133.938
13	JASHPUR	851669	192570	424747	426922	68.0102	96	49.696	91.0773	19	3.89356	165567	570230	329380	239110	1740	15	2	17	7350	7887	15237	29.126	55.8512	84.9772
14	KANKER	748941	160937	373338	375603	59.5925	86	47.3529	89.7507	19	3.57092	128763	430243	236627	192722	894	17	8	25	14894	14537	29431	71.2565	117.561	188.818
15	KAWARDHA	822526	178446	412058	410468	34.8732	68	59.6402	89.3748	19	3.25171	123032	459712	271383	187765	564	5	10	15	738	7951	8689	1.57899	98.4462	100.025
16	KONDAGAON	578824	121580	284781	294043	75.015	96	61.577	89.9826	5	4.34323	92632	208660	110032	98593	35	6	4	10	2602	4579	7181	9.02655	28.9192	37.9457
17	KORBA	1206640	280073	612915	593725	51.2363	93	46.8832	63.0138	19	3.06186	195822	498446	269731	225067	3648	6	21	27	4347	15232	19579	10.9447	83.5446	94.4894
18	KORIA	658917	153274	334737	324180	54.4918	92	48.2078	68.843	19	3.22906	115903	468412	287810	180307	295	10	4	14	9655	4404	14059	40.5878	33.2888	73.8766
19	MAHASAMUND	1032754	248561	511967	520787	40.6173	64	47.4115	88.3659	19	2.99865	212096	634065	353147	269110	11808	5	12	17	4020	13053	17073	7.71846	74.0498	81.7682
20	MUNGELI	701707	157717	355449	346258	38.1286	52	56.9532	90.6743	5	3.16542	99936	247235	130111	117054	70	2	3	5	63	2941	3004	0.112244	21.7107	21.8229
21	NARAYANPUR	139820	27982	70104	69716	80.9183	99	66.7623	84.1897	10	4.45875	18870	41188	23279	17678	231	2	1	3	2081	704	2785	10.4758	5.5048	15.9806
22	RAIGARH	1493984	367962	750278	743706	48.8995	77	45.0209	83.5137	70	2.8194	239616	621084	320945	300133	6	20	17	37	4262	15287	19549	16.7712	127.566	144.337
23	RAIPUR	2160876	452544	1100861	1060015	20.9028	14	37.4289	40.9197	163	0.173723	288026	839724	428801	410911	12	8	149	157	26336	141964	168300	108.237	824.123	932.36
24	RAJNANDGAON	1537133	318488	762855	774278	36.5497	77	42.2657	82.2714	44	2.70859	242493	634295	320509	313777	9	33	21	54	8418	24056	32474	33.7214	121.533	155.255
25	SARGUJA	840352	188836	424492	415860	62.1284	90	55.8024	83.7328	70	3.42527	153195	501787	267554	234223	10	15	13	28	12176	23875	36051	45.6015	147.814	193.415
26	SUKMA	250159	55674	124048	126111	84.5754	99	77.9512	88.7264	5	4.87852	19468	58423	28810	29610	3	2	2	4	195	38	233	0.567638	0.52145	1.08909
27	SURAJPUR	789043	177327	398381	390662	51.0114	87	57.3429	90.9338	5	3.78558	164060	705216	424980	280185	51	8	1	9	6301	310	6611	23.0721	2.27925	25.3513
